# Supplementary material for: BiVO4–Deposited MIL–101–NH2 for Efficient Photocatalytic Elimination of Cr(VI)
Source: Molecules. 2023 Jan 26;28(3):1218. doi: 10.3390/molecules28031218 (PMC9921149; doi:10.3390/molecules28031218)
Supplement: Supplementary file 1 [file molecules-28-01218-s001.zip]

Archive with 1 entries (1 files):
- molecules-2151094-supplementary.pdf
